# Supplementary material for: Lentinan alleviates arsenic-induced hepatotoxicity in mice via downregulation of OX40/IL-17A and activation of Nrf2 signaling
Source: BMC Pharmacol Toxicol. 2022 Mar 22;23:16. doi: 10.1186/s40360-022-00557-7 (PMC8939159; doi:10.1186/s40360-022-00557-7)
Supplement: Supplementary file 1 — Additional file 1. [file 40360_2022_557_MOESM1_ESM.zip]

Archive with 2 entries (2 files):
- R1_Supplemental material_2022.pdf
- Supplemental Figures & The Original Figures.pdf
